# Supplementary material for: A data-mining analysis of host solute carrier family proteins in SARS-CoV-2 infection with reference to brain endothelial cells and the blood-brain barrier in COVID-19
Source: Front Neurol. 2025 Jul 1;16:1563040. doi: 10.3389/fneur.2025.1563040 (PMC12261995; doi:10.3389/fneur.2025.1563040)
Supplement: Supplementary Material 1 — The table displays the results of the PANTHER analysis which confirmed the Gene Name/Gene Symbol and identified the PANTHER Family/Subfamily and Protein Class for SLC-H-E and ABC proteins with an expression level of n = 10 TPMs or higher in brain endothelial cells. [file Table_1.xlsx]

## Sheet: PANTHER for 80
SLCs
Gene ID	Mapped IDs	Gene Name/Gene Symbol	PANTHER Family/Subfamily	PANTHER Protein Class	Species
HUMAN|HGNC=10911|UniProtKB=P55011	SLC12a2	Solute carrier family 12 member 2;SLC12A2;PTN002483573;orthologs	SOLUTE CARRIER FAMILY 12 MEMBER 2 (PTHR11827:SF58)	secondary carrier transporter(PC00258)	Homo sapiens
HUMAN|HGNC=10913|UniProtKB=Q9UP95	SLC12a4	Solute carrier family 12 member 4;SLC12A4;PTN002483545;orthologs	SOLUTE CARRIER FAMILY 12 MEMBER 4 (PTHR11827:SF46)	secondary carrier transporter(PC00258)	Homo sapiens
HUMAN|HGNC=10914|UniProtKB=Q9UHW9	SLC12a6	Solute carrier family 12 member 6;SLC12A6;PTN002483543;orthologs	SOLUTE CARRIER FAMILY 12 MEMBER 6 (PTHR11827:SF66)	secondary carrier transporter(PC00258)	Homo sapiens
HUMAN|HGNC=10915|UniProtKB=Q9Y666	SLC12a7	Solute carrier family 12 member 7;SLC12A7;PTN002483553;orthologs	SOLUTE CARRIER FAMILY 12 MEMBER 7 (PTHR11827:SF47)	secondary carrier transporter(PC00258)	Homo sapiens
HUMAN|HGNC=23090|UniProtKB=Q8N697	SLC15a4	Solute carrier family 15 member 4;SLC15A4;PTN002481382;orthologs	SOLUTE CARRIER FAMILY 15 MEMBER 4 (PTHR11654:SF80)	transporter(PC00227)	Homo sapiens
HUMAN|HGNC=10922|UniProtKB=P53985	SLC16a1	Monocarboxylate transporter 1;SLC16A1;PTN002478359;orthologs	MONOCARBOXYLATE TRANSPORTER 1 (PTHR11360:SF24)	transporter(PC00227)	Homo sapiens
HUMAN|HGNC=17027|UniProtKB=Q8TF71	SLC16a10	Monocarboxylate transporter 10;SLC16A10;PTN002478383;orthologs	MONOCARBOXYLATE TRANSPORTER 10 (PTHR11360:SF119)	transporter(PC00227)	Homo sapiens
HUMAN|HGNC=10925|UniProtKB=O15374	SLC16a4	Monocarboxylate transporter 5;SLC16A4;PTN002478370;orthologs	MONOCARBOXYLATE TRANSPORTER 5 (PTHR11360:SF14)	transporter(PC00227)	Homo sapiens
HUMAN|HGNC=10927|UniProtKB=O15403	SLC16a6	Monocarboxylate transporter 7;SLC16A6;PTN002478371;orthologs	MONOCARBOXYLATE TRANSPORTER 7 (PTHR11360:SF20)	transporter(PC00227)	Homo sapiens
HUMAN|HGNC=10933|UniProtKB=Q9NRA2	SLC17a5	Sialin;SLC17A5;PTN002481488;orthologs	SIALIN (PTHR11662:SF432)	secondary carrier transporter(PC00258)	Homo sapiens
HUMAN|HGNC=21573|UniProtKB=Q6NT16	SLC18b1	MFS-type transporter SLC18B1;SLC18B1;PTN002512355;orthologs	MFS-TYPE TRANSPORTER SLC18B1 (PTHR23506:SF26)	secondary carrier transporter(PC00258)	Homo sapiens
HUMAN|HGNC=10937|UniProtKB=P41440	SLC19a1	Reduced folate transporter;SLC19A1;PTN002473109;orthologs	REDUCED FOLATE TRANSPORTER (PTHR10686:SF12)	transporter(PC00227)	Homo sapiens
HUMAN|HGNC=10939|UniProtKB=P43005	SLC1a1	Excitatory amino acid transporter 3;SLC1A1;PTN002485374;orthologs	EXCITATORY AMINO ACID TRANSPORTER 3 (PTHR11958:SF109)	primary active transporter(PC00068)	Homo sapiens
HUMAN|HGNC=10941|UniProtKB=P43003	SLC1a3	Excitatory amino acid transporter 1;SLC1A3;PTN002485364;orthologs	EXCITATORY AMINO ACID TRANSPORTER 1 (PTHR11958:SF24)	primary active transporter(PC00068)	Homo sapiens
HUMAN|HGNC=10942|UniProtKB=P43007	SLC1a4	Neutral amino acid transporter A;SLC1A4;PTN002485360;orthologs	NEUTRAL AMINO ACID TRANSPORTER A (PTHR11958:SF20)	primary active transporter(PC00068)	Homo sapiens
HUMAN|HGNC=10943|UniProtKB=Q15758	SLC1a5	Neutral amino acid transporter B(0);SLC1A5;PTN002485363;orthologs	NEUTRAL AMINO ACID TRANSPORTER B(0) (PTHR11958:SF19)	primary active transporter(PC00068)	Homo sapiens
HUMAN|HGNC=10946|UniProtKB=Q8WUM9	SLC20a1	Sodium-dependent phosphate transporter 1;SLC20A1;PTN002476515;orthologs	SODIUM-DEPENDENT PHOSPHATE TRANSPORTER 1 (PTHR11101:SF46)	transporter(PC00227)	Homo sapiens
HUMAN|HGNC=10947|UniProtKB=Q08357	SLC20a2	Sodium-dependent phosphate transporter 2;SLC20A2;PTN002476517;orthologs	SODIUM-DEPENDENT PHOSPHATE TRANSPORTER 2 (PTHR11101:SF83)	transporter(PC00227)	Homo sapiens
HUMAN|HGNC=10969|UniProtKB=O76082	SLC22a5	Organic cation_carnitine transporter 2;SLC22A5;PTN002782239;orthologs	ORGANIC CATION_CARNITINE TRANSPORTER 2 (PTHR24064:SF283)	secondary carrier transporter(PC00258)	Homo sapiens
HUMAN|HGNC=10973|UniProtKB=Q9UGH3	SLC23a2	Solute carrier family 23 member 2;SLC23A2;PTN002476589;orthologs	SOLUTE CARRIER FAMILY 23 MEMBER 2 (PTHR11119:SF33)	transporter(PC00227)	Homo sapiens
HUMAN|HGNC=10983|UniProtKB=Q9UJS0	SLC25a13	Electrogenic aspartate_glutamate antiporter SLC25A13, mitochondrial;SLC25A13;PTN002515390;orthologs	ELECTROGENIC ASPARTATE_GLUTAMATE ANTIPORTER SLC25A13, MITOCHONDRIAL (PTHR45678:SF12)	secondary carrier transporter(PC00258)	Homo sapiens
HUMAN|HGNC=10987|UniProtKB=O43808	SLC25a17	Peroxisomal membrane protein PMP34;SLC25A17;PTN002515350;orthologs	PEROXISOMAL MEMBRANE PROTEIN PMP34 (PTHR45939:SF5)		Homo sapiens
HUMAN|HGNC=1421|UniProtKB=O43772	SLC25a20	Mitochondrial carnitine_acylcarnitine carrier protein;SLC25A20;PTN002515316;orthologs	MITOCHONDRIAL CARNITINE_ACYLCARNITINE CARRIER PROTEIN (PTHR45624:SF56)	transporter(PC00227)	Homo sapiens
HUMAN|HGNC=19375|UniProtKB=Q9BV35	SLC25a23	Mitochondrial adenyl nucleotide antiporter SLC25A23;SLC25A23;PTN002515452;orthologs	MITOCHONDRIAL ADENYL NUCLEOTIDE ANTIPORTER SLC25A23 (PTHR24089:SF196)	mitochondrial carrier protein(PC00158)	Homo sapiens
HUMAN|HGNC=20662|UniProtKB=Q6NUK1	SLC25a24	Mitochondrial adenyl nucleotide antiporter SLC25A24;SLC25A24;PTN002515494;orthologs	MITOCHONDRIAL ADENYL NUCLEOTIDE ANTIPORTER SLC25A24 (PTHR24089:SF262)	mitochondrial carrier protein(PC00158)	Homo sapiens
HUMAN|HGNC=10989|UniProtKB=Q00325	SLC25a3	Solute carrier family 25 member 3;SLC25A3;PTN002515361;orthologs	SOLUTE CARRIER FAMILY 25 MEMBER 3 (PTHR45671:SF10)	mitochondrial carrier protein(PC00158)	Homo sapiens
HUMAN|HGNC=10990|UniProtKB=P12235	SLC25a4	ADP_ATP translocase 1;SLC25A4;PTN002515459;orthologs	ADP_ATP TRANSLOCASE 1 (PTHR45635:SF32)	transfer/carrier protein(PC00219)	Homo sapiens
HUMAN|HGNC=25198|UniProtKB=Q96AG3	SLC25a46	Mitochondrial outer membrane protein SLC25A46;SLC25A46;PTN002501615;orthologs	MITOCHONDRIAL OUTER MEMBRANE PROTEIN SLC25A46 (PTHR21252:SF2)		Homo sapiens
HUMAN|HGNC=14471|UniProtKB=Q86WA9	SLC26a11	Sodium-independent sulfate anion transporter;SLC26A11;PTN002483409;orthologs	SODIUM-INDEPENDENT SULFATE ANION TRANSPORTER (PTHR11814:SF55)	transporter(PC00227)	Homo sapiens
HUMAN|HGNC=10994|UniProtKB=P50443	SLC26a2	Sulfate transporter;SLC26A2;PTN002483399;orthologs	SULFATE TRANSPORTER (PTHR11814:SF16)	transporter(PC00227)	Homo sapiens
HUMAN|HGNC=14472|UniProtKB=Q9BXS9	SLC26a6	Solute carrier family 26 member 6;SLC26A6;PTN002483392;orthologs	SOLUTE CARRIER FAMILY 26 MEMBER 6 (PTHR11814:SF113)	transporter(PC00227)	Homo sapiens
HUMAN|HGNC=10998|UniProtKB=Q6P1M0	SLC27a4	Long-chain fatty acid transport protein 4;SLC27A4;PTN002534566;orthologs	LONG-CHAIN FATTY ACID TRANSPORT PROTEIN 4 (PTHR43107:SF11)	secondary carrier transporter(PC00258)	Homo sapiens
HUMAN|HGNC=11003|UniProtKB=Q99808	SLC29a1	Equilibrative nucleoside transporter 1;SLC29A1;PTN002469925;orthologs	EQUILIBRATIVE NUCLEOSIDE TRANSPORTER 1 (PTHR10332:SF9)	transporter(PC00227)	Homo sapiens
HUMAN|HGNC=23096|UniProtKB=Q9BZD2	SLC29a3	Equilibrative nucleoside transporter 3;SLC29A3;PTN002469920;orthologs	EQUILIBRATIVE NUCLEOSIDE TRANSPORTER 3 (PTHR10332:SF17)	transporter(PC00227)	Homo sapiens
HUMAN|HGNC=11005|UniProtKB=P11166	SLC2a1	Solute carrier family 2, facilitated glucose transporter member 1;SLC2A1;PTN002512309;orthologs	SOLUTE CARRIER FAMILY 2, FACILITATED GLUCOSE TRANSPORTER MEMBER 1 (PTHR23503:SF51)	secondary carrier transporter(PC00258)	Homo sapiens
HUMAN|HGNC=15956|UniProtKB=Q96QE2	SLC2a13	Proton myo-inositol cotransporter;SLC2A13;PTN002512147;orthologs	PROTON MYO-INOSITOL COTRANSPORTER (PTHR48020:SF12)	transporter(PC00227)	Homo sapiens
HUMAN|HGNC=11012|UniProtKB=Q9Y6M5	SLC30a1	Proton-coupled zinc antiporter SLC30A1;SLC30A1;PTN002480261;orthologs	PROTON-COUPLED ZINC ANTIPORTER SLC30A1 (PTHR45820:SF1)		Homo sapiens
HUMAN|HGNC=11015|UniProtKB=O14863	SLC30a4	Probable proton-coupled zinc antiporter SLC30A4;SLC30A4;PTN002480262;orthologs	PROTON-COUPLED ZINC ANTIPORTER SLC30A4-RELATED (PTHR11562:SF27)	transporter(PC00227)	Homo sapiens
HUMAN|HGNC=19089|UniProtKB=Q8TAD4	SLC30a5	Proton-coupled zinc antiporter SLC30A5;SLC30A5;PTN002480252;orthologs	PROTON-COUPLED ZINC ANTIPORTER SLC30A5 (PTHR45755:SF1)		Homo sapiens
HUMAN|HGNC=19305|UniProtKB=Q6NXT4	SLC30a6	Zinc transporter 6;SLC30A6;PTN002480253;orthologs	ZINC TRANSPORTER 6 (PTHR46531:SF1)	transporter(PC00227)	Homo sapiens
HUMAN|HGNC=19306|UniProtKB=Q8NEW0	SLC30a7	Zinc transporter 7;SLC30A7;PTN002480254;orthologs	ZINC TRANSPORTER 7 (PTHR45755:SF4)		Homo sapiens
HUMAN|HGNC=1329|UniProtKB=Q6PML9	SLC30a9	Proton-coupled zinc antiporter SLC30A9, mitochondrial;SLC30A9;PTN002491570;orthologs	PROTON-COUPLED ZINC ANTIPORTER SLC30A9, MITOCHONDRIAL (PTHR13414:SF9)	transporter(PC00227)	Homo sapiens
HUMAN|HGNC=11016|UniProtKB=O15431	SLC31a1	High affinity copper uptake protein 1;SLC31A1;PTN002488337;orthologs	HIGH AFFINITY COPPER UPTAKE PROTEIN 1 (PTHR12483:SF22)	secondary carrier transporter(PC00258)	Homo sapiens
HUMAN|HGNC=95|UniProtKB=O00400	SLC33a1	Acetyl-coenzyme A transporter 1;SLC33A1;PTN002489679;orthologs	ACETYL-COENZYME A TRANSPORTER 1 (PTHR12778:SF9)	secondary carrier transporter(PC00258)	Homo sapiens
HUMAN|HGNC=11021|UniProtKB=P78382	SLC35a1	CMP-sialic acid transporter;SLC35A1;PTN002469343;orthologs	CMP-SIALIC ACID TRANSPORTER (PTHR10231:SF66)	transporter(PC00227)	Homo sapiens
HUMAN|HGNC=20800|UniProtKB=Q9NTN3	SLC35d1	Nucleotide sugar transporter SLC35D1;SLC35D1;PTN002542453;orthologs	NUCLEOTIDE SUGAR TRANSPORTER SLC35D1 (PTHR11132:SF247)	secondary carrier transporter(PC00258)	Homo sapiens
HUMAN|HGNC=20803|UniProtKB=Q96K37	SLC35e1	Solute carrier family 35 member E1;SLC35E1;PTN002546938;orthologs	SOLUTE CARRIER FAMILY 35 MEMBER E1 (PTHR11132:SF427)	secondary carrier transporter(PC00258)	Homo sapiens
HUMAN|HGNC=23615|UniProtKB=Q8IXU6	SLC35f2	Solute carrier family 35 member F2;SLC35F2;PTN002494379;orthologs	SOLUTE CARRIER FAMILY 35 MEMBER F2 (PTHR14233:SF12)		Homo sapiens
HUMAN|HGNC=23617|UniProtKB=Q8WV83	SLC35f5	Solute carrier family 35 member F5;SLC35F5;PTN002507389;orthologs	SOLUTE CARRIER FAMILY 35 MEMBER F5 (PTHR23051:SF0)	secondary carrier transporter(PC00258)	Homo sapiens
HUMAN|HGNC=13447|UniProtKB=Q9H2H9	SLC38a1	Sodium-coupled neutral amino acid symporter 1;SLC38A1;PTN002505919;orthologs	SODIUM-COUPLED NEUTRAL AMINO ACID SYMPORTER 1 (PTHR22950:SF184)	amino acid transporter(PC00046)	Homo sapiens
HUMAN|HGNC=28237|UniProtKB=Q9HBR0	SLC38a10	Putative sodium-coupled neutral amino acid transporter 10;SLC38A10;PTN002505972;orthologs	SODIUM-COUPLED NEUTRAL AMINO ACID TRANSPORTER 10-RELATED (PTHR22950:SF646)	amino acid transporter(PC00046)	Homo sapiens
HUMAN|HGNC=13448|UniProtKB=Q96QD8	SLC38a2	Sodium-coupled neutral amino acid symporter 2;SLC38A2;PTN002505914;orthologs	SODIUM-COUPLED NEUTRAL AMINO ACID SYMPORTER 2 (PTHR22950:SF207)	amino acid transporter(PC00046)	Homo sapiens
HUMAN|HGNC=26907|UniProtKB=Q8NBW4	SLC38a9	Neutral amino acid transporter 9;SLC38A9;PTN002505927;orthologs	NEUTRAL AMINO ACID TRANSPORTER 9 (PTHR22950:SF244)	amino acid transporter(PC00046)	Homo sapiens
HUMAN|HGNC=20861|UniProtKB=Q9ULF5	SLC39a10	Zinc transporter ZIP10;SLC39A10;PTN002486626;orthologs	ZINC TRANSPORTER ZIP10 (PTHR12191:SF14)	secondary carrier transporter(PC00258)	Homo sapiens
HUMAN|HGNC=14463|UniProtKB=Q8N1S5	SLC39a11	Zinc transporter ZIP11;SLC39A11;PTN002475918;orthologs	ZINC TRANSPORTER ZIP11 (PTHR11040:SF211)	secondary carrier transporter(PC00258)	Homo sapiens
HUMAN|HGNC=18607|UniProtKB=Q13433	SLC39a6	Zinc transporter ZIP6;SLC39A6;PTN002486623;orthologs	ZINC TRANSPORTER ZIP6 (PTHR12191:SF22)	secondary carrier transporter(PC00258)	Homo sapiens
HUMAN|HGNC=11026|UniProtKB=P08195	SLC3a2	4F2 cell-surface antigen heavy chain;SLC3A2;PTN002470271;orthologs	4F2 CELL-SURFACE ANTIGEN HEAVY CHAIN (PTHR46673:SF1)		Homo sapiens
HUMAN|HGNC=18798|UniProtKB=Q8WWI5	SLC44a1	Choline transporter-like protein 1;SLC44A1;PTN002487835;orthologs	CHOLINE TRANSPORTER-LIKE PROTEIN 1 (PTHR12385:SF56)	secondary carrier transporter(PC00258)	Homo sapiens
HUMAN|HGNC=17292|UniProtKB=Q8IWA5	SLC44a2	Choline transporter-like protein 2;SLC44A2;PTN002487849;orthologs	CHOLINE TRANSPORTER-LIKE PROTEIN 2 (PTHR12385:SF34)	secondary carrier transporter(PC00258)	Homo sapiens
HUMAN|HGNC=28524|UniProtKB=Q8NCS7	SLC44a5	Choline transporter-like protein 5;SLC44A5;PTN002487848;orthologs	CHOLINE TRANSPORTER-LIKE PROTEIN 5 (PTHR12385:SF42)	secondary carrier transporter(PC00258)	Homo sapiens
HUMAN|HGNC=13813|UniProtKB=Q9BWU0	SLC4a1ap	Kanadaptin;SLC4A1AP;PTN002511069;orthologs	KANADAPTIN (PTHR23308:SF66)	RNA splicing factor(PC00148)	Homo sapiens
HUMAN|HGNC=11028|UniProtKB=P04920	SLC4a2	Anion exchange protein 2;SLC4A2;PTN002479125;orthologs	ANION EXCHANGE PROTEIN 2 (PTHR11453:SF14)	secondary carrier transporter(PC00258)	Homo sapiens
HUMAN|HGNC=11030|UniProtKB=Q9Y6R1	SLC4a4	Electrogenic sodium bicarbonate cotransporter 1;SLC4A4;PTN002479116;orthologs	ELECTROGENIC SODIUM BICARBONATE COTRANSPORTER 1 (PTHR11453:SF10)	secondary carrier transporter(PC00258)	Homo sapiens
HUMAN|HGNC=11033|UniProtKB=Q9Y6M7	SLC4a7	Sodium bicarbonate cotransporter 3;SLC4A7;PTN002479119;orthologs	SODIUM BICARBONATE COTRANSPORTER 3 (PTHR11453:SF105)	secondary carrier transporter(PC00258)	Homo sapiens
HUMAN|HGNC=11038|UniProtKB=P53794	SLC5a3	Sodium_myo-inositol cotransporter;SLC5A3;PTN002483491;orthologs	SODIUM_MYO-INOSITOL COTRANSPORTER (PTHR11819:SF150)	secondary carrier transporter(PC00258)	Homo sapiens
HUMAN|HGNC=11041|UniProtKB=Q9Y289	SLC5a6	Sodium-dependent multivitamin transporter;SLC5A6;PTN002534240;orthologs	SODIUM-DEPENDENT MULTIVITAMIN TRANSPORTER (PTHR42985:SF2)	secondary carrier transporter(PC00258)	Homo sapiens
HUMAN|HGNC=13621|UniProtKB=Q9H2J7	SLC6a15	Sodium-dependent neutral amino acid transporter B(0)AT2;SLC6A15;PTN002481061;orthologs	SODIUM-DEPENDENT NEUTRAL AMINO ACID TRANSPORTER B(0)AT2 (PTHR11616:SF101)	primary active transporter(PC00068)	Homo sapiens
HUMAN|HGNC=31399|UniProtKB=Q9H1V8	SLC6a17	Sodium-dependent neutral amino acid transporter SLC6A17;SLC6A17;PTN002481056;orthologs	SODIUM-DEPENDENT NEUTRAL AMINO ACID TRANSPORTER SLC6A17 (PTHR11616:SF102)	primary active transporter(PC00068)	Homo sapiens
HUMAN|HGNC=11052|UniProtKB=P31641	SLC6a6	Sodium- and chloride-dependent taurine transporter;SLC6A6;PTN002481026;orthologs	SODIUM- AND CHLORIDE-DEPENDENT TAURINE TRANSPORTER (PTHR11616:SF141)	primary active transporter(PC00068)	Homo sapiens
HUMAN|HGNC=11057|UniProtKB=P30825	SLC7a1	High affinity cationic amino acid transporter 1;SLC7A1;PTN002534895;orthologs	HIGH AFFINITY CATIONIC AMINO ACID TRANSPORTER 1 (PTHR43243:SF28)	amino acid transporter(PC00046)	Homo sapiens
HUMAN|HGNC=11059|UniProtKB=Q9UPY5	SLC7a11	Cystine_glutamate transporter;SLC7A11;PTN002483165;orthologs	CYSTINE_GLUTAMATE TRANSPORTER (PTHR11785:SF323)	transporter(PC00227)	Homo sapiens
HUMAN|HGNC=11060|UniProtKB=P52569	SLC7a2	Cationic amino acid transporter 2;SLC7A2;PTN002534894;orthologs	CATIONIC AMINO ACID TRANSPORTER 2 (PTHR43243:SF35)	amino acid transporter(PC00046)	Homo sapiens
HUMAN|HGNC=11063|UniProtKB=Q01650	SLC7a5	Large neutral amino acids transporter small subunit 1;SLC7A5;PTN002483173;orthologs	LARGE NEUTRAL AMINO ACIDS TRANSPORTER SMALL SUBUNIT 1 (PTHR11785:SF315)	transporter(PC00227)	Homo sapiens
HUMAN|HGNC=11064|UniProtKB=Q92536	SLC7a6	Y+L amino acid transporter 2;SLC7A6;PTN002483163;orthologs	Y+L AMINO ACID TRANSPORTER 2 (PTHR11785:SF398)	transporter(PC00227)	Homo sapiens
HUMAN|HGNC=11065|UniProtKB=Q9UM01	SLC7a7	Y+L amino acid transporter 1;SLC7A7;PTN002483162;orthologs	Y+L AMINO ACID TRANSPORTER 1 (PTHR11785:SF303)	transporter(PC00227)	Homo sapiens
HUMAN|HGNC=11071|UniProtKB=P19634	SLC9a1	Sodium_hydrogen exchanger 1;SLC9A1;PTN002468093;orthologs	SODIUM_HYDROGEN EXCHANGER 1 (PTHR10110:SF59)	secondary carrier transporter(PC00258)	Homo sapiens
HUMAN|HGNC=11076|UniProtKB=Q15599	SLC9a3r2	Na(+)_H(+) exchange regulatory cofactor NHE-RF2;NHERF2;PTN002494221;orthologs	NA(+)_H(+) EXCHANGE REGULATORY COFACTOR NHE-RF2 (PTHR14191:SF4)	scaffold/adaptor protein(PC00226)	Homo sapiens
HUMAN|HGNC=11079|UniProtKB=Q92581	SLC9a6	Sodium_hydrogen exchanger 6;SLC9A6;PTN002468081;orthologs	SODIUM_HYDROGEN EXCHANGER 6 (PTHR10110:SF94)	secondary carrier transporter(PC00258)	Homo sapiens
HUMAN|HGNC=20728|UniProtKB=Q9Y2E8	SLC9a8	Sodium_hydrogen exchanger 8;SLC9A8;PTN002468101;orthologs	SODIUM_HYDROGEN EXCHANGER 8 (PTHR10110:SF191)	secondary carrier transporter(PC00258)	Homo sapiens
HUMAN|HGNC=10952|UniProtKB=Q9UIG8	SLCo3a1	Solute carrier organic anion transporter family member 3A1;SLCO3A1;PTN002478596;orthologs	SOLUTE CARRIER ORGANIC ANION TRANSPORTER FAMILY MEMBER 3A1 (PTHR11388:SF86)	transporter(PC00227)	Homo sapiens
ABCs
Gene ID	Mapped IDs	Gene Name/Gene Symbol	PANTHER Family/Subfamily	PANTHER Protein Class	Species
HUMAN|HGNC=60|UniProtKB=O60706	ABCC9	ATP-binding cassette sub-family C member 9;ABCC9;PTN002517150;orthologs	ATP-BINDING CASSETTE SUB-FAMILY C MEMBER 9 (PTHR24223:SF173)	ATP-binding cassette (ABC) transporter(PC00003)	Homo sapiens
HUMAN|HGNC=56|UniProtKB=O15440	ABCC5	ATP-binding cassette sub-family C member 5;ABCC5;PTN002517171;orthologs	ATP-BINDING CASSETTE SUB-FAMILY C MEMBER 5 (PTHR24223:SF196)	ATP-binding cassette (ABC) transporter(PC00003)	Homo sapiens
HUMAN|HGNC=67|UniProtKB=P28288	ABCD3	ATP-binding cassette sub-family D member 3;ABCD3;PTN002478557;orthologs	ATP-BINDING CASSETTE SUB-FAMILY D MEMBER 3 (PTHR11384:SF62)	ATP-binding cassette (ABC) transporter(PC00003)	Homo sapiens
HUMAN|HGNC=48|UniProtKB=O75027	ABCB7	Iron-sulfur clusters transporter ABCB7, mitochondrial;ABCB7;PTN002517078;orthologs	IRON-SULFUR CLUSTERS TRANSPORTER ABCB7, MITOCHONDRIAL (PTHR24221:SF402)	ATP-binding cassette (ABC) transporter(PC00003)	Homo sapiens
HUMAN|HGNC=74|UniProtKB=Q9UNQ0	ABCG2	Broad substrate specificity ATP-binding cassette transporter ABCG2;ABCG2;PTN002499247;orthologs	BROAD SUBSTRATE SPECIFICITY ATP-BINDING CASSETTE TRANSPORTER ABCG2 (PTHR48041:SF92)	ATP-binding cassette (ABC) transporter(PC00003)	Homo sapiens
HUMAN|HGNC=41|UniProtKB=Q9NRK6	ABCB10	ATP-binding cassette sub-family B member 10, mitochondrial;ABCB10;;orthologs			Homo sapiens
HUMAN|HGNC=68|UniProtKB=O14678	ABCD4	Lysosomal cobalamin transporter ABCD4;ABCD4;PTN002478560;orthologs	LYSOSOMAL COBALAMIN TRANSPORTER ABCD4 (PTHR11384:SF59)	ATP-binding cassette (ABC) transporter(PC00003)	Homo sapiens
HUMAN|HGNC=72|UniProtKB=Q9NUQ8	ABCF3	ATP-binding cassette sub-family F member 3;ABCF3;PTN002499099;orthologs	ATP-BINDING CASSETTE SUB-FAMILY F MEMBER 3 (PTHR19211:SF117)	translation elongation factor(PC00222)	Homo sapiens
HUMAN|HGNC=55|UniProtKB=O15439	ABCC4	ATP-binding cassette sub-family C member 4;ABCC4;PTN002517181;orthologs	ATP-BINDING CASSETTE SUB-FAMILY C MEMBER 4 (PTHR24223:SF357)	ATP-binding cassette (ABC) transporter(PC00003)	Homo sapiens
HUMAN|HGNC=70|UniProtKB=Q8NE71	ABCF1	ATP-binding cassette sub-family F member 1;ABCF1;PTN002499092;orthologs	ATP-BINDING CASSETTE SUB-FAMILY F MEMBER 1 (PTHR19211:SF126)	translation elongation factor(PC00222)	Homo sapiens
HUMAN|HGNC=71|UniProtKB=Q9UG63	ABCF2	ATP-binding cassette sub-family F member 2;ABCF2;PTN002499086;orthologs	ATP-BINDING CASSETTE SUB-FAMILY F MEMBER 2 (PTHR19211:SF15)	translation elongation factor(PC00222)	Homo sapiens
HUMAN|HGNC=69|UniProtKB=P61221	ABCE1	ATP-binding cassette sub-family E member 1;ABCE1;PTN002499295;orthologs	ATP-BINDING CASSETTE SUB-FAMILY E MEMBER 1 (PTHR19248:SF16)		Homo sapiens
HUMAN|HGNC=52|UniProtKB=Q5T3U5	ABCC10	ATP-binding cassette sub-family C member 10;ABCC10;PTN002517121;orthologs	ATP-BINDING CASSETTE SUB-FAMILY C MEMBER 10 (PTHR24223:SF330)	ATP-binding cassette (ABC) transporter(PC00003)	Homo sapiens
HUMAN|HGNC=51|UniProtKB=P33527	ABCC1	Multidrug resistance-associated protein 1;ABCC1;PTN002517202;orthologs	MULTIDRUG RESISTANCE-ASSOCIATED PROTEIN 1 (PTHR24223:SF241)	ATP-binding cassette (ABC) transporter(PC00003)	Homo sapiens
HUMAN|HGNC=40|UniProtKB=P08183	ABCB1	ATP-dependent translocase ABCB1;ABCB1;PTN002516972;orthologs	ATP-DEPENDENT TRANSLOCASE ABCB1 (PTHR24221:SF251)	ATP-binding cassette (ABC) transporter(PC00003)	Homo sapiens
HUMAN|HGNC=33|UniProtKB=Q99758	ABCA3	Phospholipid-transporting ATPase ABCA3;ABCA3;PTN002499162;orthologs	PHOSPHOLIPID-TRANSPORTING ATPASE ABCA3 (PTHR19229:SF98)	ATP-binding cassette (ABC) transporter(PC00003)	Homo sapiens
HUMAN|HGNC=29|UniProtKB=O95477	ABCA1	Phospholipid-transporting ATPase ABCA1;ABCA1;PTN002499131;orthologs	PHOSPHOLIPID-TRANSPORTING ATPASE ABCA1 (PTHR19229:SF34)	ATP-binding cassette (ABC) transporter(PC00003)	Homo sapiens
