# Supplementary material for: A data-mining analysis of host solute carrier family proteins in SARS-CoV-2 infection with reference to brain endothelial cells and the blood-brain barrier in COVID-19
Source: Front Neurol. 2025 Jul 1;16:1563040. doi: 10.3389/fneur.2025.1563040 (PMC12261995; doi:10.3389/fneur.2025.1563040)
Supplement: Supplementary Material 2 — The table displays the results of the Enrichr analysis which classified SLC-H-E into fifty-four functional categories and performed a Fisher Exact test. [file Table_2.xlsx]

## Sheet: Sheet1
Term	Overlap	P-value	Adjusted P-value	Odds Ratio	Combined Score	Genes
Protein digestion and absorption	6/103	3.55532e-06	0.000191987	16.5698	207.902	SLC7A7;SLC1A1;SLC3A2;SLC16A10;SLC1A5;SLC38A2
Bile secretion	4/90	0.000467104	0.0101142	12.1383	93.0882	SLC2A1;SLC4A2;SLC4A4;SLC9A1
Choline metabolism in cancer	4/98	0.000644582	0.0101142	11.1008	81.5565	SLC44A5;SLC22A5;SLC44A1;SLC44A2
Pancreatic secretion	4/102	0.000749201	0.0101142	10.6455	76.6107	SLC12A2;SLC4A2;SLC4A4;SLC9A1
Glutamatergic synapse	4/114	0.00113461	0.0122538	9.47847	64.2779	SLC38A1;SLC1A1;SLC1A3;SLC38A2
Mineral absorption	3/60	0.00178969	0.0161072	13.5769	85.8836	SLC31A1;SLC30A1;SLC26A6
Central carbon metabolism in cancer	3/70	0.00278205	0.0214615	11.5447	67.9354	SLC7A5;SLC2A1;SLC1A5
Vitamin digestion and absorption	2/24	0.00411889	0.0278025	23.1911	127.37	SLC5A6;SLC19A1
Salivary secretion	3/93	0.00617581	0.0370549	8.58442	43.6699	SLC12A2;SLC4A2;SLC9A1
Ferroptosis	2/41	0.0117121	0.0621323	13.071	58.1285	SLC3A2;SLC7A11
Thyroid hormone signaling pathway	3/121	0.0126566	0.0621323	6.53819	28.5691	SLC2A1;SLC16A10;SLC9A1
mTOR signaling pathway	3/154	0.0238959	0.107531	5.1008	19.0466	SLC7A5;SLC3A2;SLC38A9
Gastric acid secretion	2/76	0.0372172	0.15049	6.87665	22.6309	SLC4A2;SLC9A1
Synaptic vesicle cycle	2/78	0.039016	0.15049	6.69501	21.7172	SLC1A1;SLC1A3
Cardiac muscle contraction	2/87	0.0475052	0.166981	5.98341	18.2309	SLC9A6;SLC9A1
GABAergic synapse	2/89	0.0494757	0.166981	5.84527	17.5725	SLC38A1;SLC38A2
Insulin resistance	2/108	0.0695762	0.221007	4.79294	12.7748	SLC2A1;SLC27A4
Proximal tubule bicarbonate reclamation	1/23	0.0881092	0.264328	11.4488	27.8112	SLC4A4
Collecting duct acid secretion	1/27	0.10263	0.291685	9.68549	22.0503	SLC12A7
Aldosterone-regulated sodium reabsorption	1/37	0.13794	0.372438	6.99156	13.8498	SLC9A3R2
Fat digestion and absorption	1/43	0.158464	0.400581	5.99096	11.0367	SLC27A4
Glycosphingolipid biosynthesis	1/45	0.165197	0.400581	5.71807	10.296	SLC33A1
Alcoholism	2/186	0.170618	0.400581	2.75028	4.8634	SLC29A1;SLC29A3
Vibrio cholerae infection	1/50	0.181799	0.409047	5.1333	8.75153	SLC12A2
Diabetic cardiomyopathy	2/203	0.195032	0.42127	2.5155	4.11181	SLC2A1;SLC25A4
Human T-cell leukemia virus 1 infection	2/219	0.218394	0.453588	2.32813	3.54215	SLC2A1;SLC25A4
Adipocytokine signaling pathway	1/69	0.241964	0.466646	3.69546	5.24372	SLC2A1
Renal cell carcinoma	1/69	0.241964	0.466646	3.69546	5.24372	SLC2A1
PPAR signaling pathway	1/74	0.257058	0.478659	3.44148	4.67509	SLC27A4
Peroxisome	1/82	0.280591	0.505064	3.10033	3.94007	SLC25A17
Insulin secretion	1/86	0.292081	0.508786	2.95383	3.63536	SLC2A1
Huntington disease	2/306	0.346798	0.563367	1.65452	1.75216	SLC1A3;SLC25A4
Glucagon signaling pathway	1/107	0.349491	0.563367	2.36613	2.48746	SLC2A1
HIF-1 signaling pathway	1/109	0.354713	0.563367	2.32208	2.40671	SLC2A1
Lysosome	1/128	0.402299	0.62069	1.97279	1.79634	SLC17A5
Apelin signaling pathway	1/137	0.423614	0.63542	1.8414	1.58164	SLC9A1
Spinocerebellar ataxia	1/143	0.437405	0.63802	1.76306	1.45787	SLC25A4
Adrenergic signaling in cardiomyocytes	1/150	0.453082	0.63802	1.67964	1.32974	SLC9A1
Cellular senescence	1/156	0.466177	0.63802	1.61413	1.23189	SLC25A4
Necroptosis	1/159	0.472607	0.63802	1.58324	1.18662	SLC25A4
cGMP-PKG signaling pathway	1/167	0.489384	0.642343	1.50633	1.07644	SLC25A4
Influenza A	1/172	0.4996	0.642343	1.46191	1.01449	SLC25A4
Neutrophil extracellular trap formation	1/189	0.53285	0.66916	1.32858	0.836359	SLC25A4
Proteoglycans in cancer	1/205	0.562146	0.686278	1.22338	0.704659	SLC9A1
cAMP signaling pathway	1/216	0.581227	0.686278	1.16014	0.629508	SLC9A1
Regulation of actin cytoskeleton	1/218	0.584607	0.686278	1.14933	0.616978	SLC9A1
Thermogenesis	1/232	0.607525	0.697562	1.07891	0.537687	SLC25A20
Calcium signaling pathway	1/240	0.620055	0.697562	1.04237	0.498198	SLC25A4
Parkinson disease	1/249	0.63368	0.698341	1.00408	0.458075	SLC25A4
Prion disease	1/273	0.667698	0.721114	0.914371	0.369332	SLC25A4
MicroRNAs in cancer	1/310	0.714125	0.756133	0.803367	0.270491	SLC7A1
Alzheimer disease	1/369	0.775248	0.805066	0.672537	0.171209	SLC25A4
Pathways of neurodegeneration	1/475	0.854382	0.870503	0.519308	0.0817268	SLC25A4
Pathways in cancer	1/531	0.88433	0.88433	0.4631	0.0569265	SLC2A1
