# Supplementary material for: A data-mining analysis of host solute carrier family proteins in SARS-CoV-2 infection with reference to brain endothelial cells and the blood-brain barrier in COVID-19
Source: Front Neurol. 2025 Jul 1;16:1563040. doi: 10.3389/fneur.2025.1563040 (PMC12261995; doi:10.3389/fneur.2025.1563040)
Supplement: Supplementary Material 3 — The table extends Table 4 by providing the specific SLCs interacting with each viral protein selected based on a recent review (121). For the selection, refer to the text vand legend for Table 4. [file Table_3.xlsx]

## Sheet: Sheet1
Viral Protein	Blocks recognition by host sensors	Minimizes or masks inflammatory RNA	Blocks IFN signaling	SLCs
M	X			SLC12A2, SLC12A4, SLC12A6, SLC12A7, SLC15A4, SLC16A1, SLC16A10, SLC16A4, SLC18B1, SLC19A1, SLC1A4, SLC1A5, SLC20A1, SLC20A2, SLC22A5, SLC23A2, SLC25A17, SLC25A20, SLC25A24, SLC25A3, SLC25A4, SLC26A11, SLC26A2, SLC26A6, SLC27A4, SLC29A1, SLC29A3, SLC2A1, SLC30A1, SLC30A4, SLC30A5, SLC30A6, SLC30A7, SLC30A9, SLC33A1, SLC35E1, SLC35F2, SLC38A1, SLC38A10, SLC38A2, SLC39A10, SLC39A11, SLC3A2, SLC44A1,…
nsp1	X		X	SLC1A5, SLC3A2, SLC4A1AP
nsp4		X		SLC12A2, SLC12A4, SLC12A6, SLC12A7, SLC16A1, SLC19A1, SLC1A1, SLC1A3, SLC1A4, SLC1A5, SLC20A1, SLC20A2, SLC23A2, SLC25A17, SLC25A3, SLC25A4, SLC26A11, SLC26A2, SLC26A6, SLC27A4, SLC2A1, SLC30A1, SLC30A4, SLC30A5, SLC30A6, SLC30A7, SLC30A9, SLC33A1, SLC35E1, SLC35F2, SLC35F5, SLC38A1, SLC38A2, SLC38A9, SLC39A10, SLC39A11, SLC3A2, SLC44A1, SLC4A2, SLC4A7, SLC5A6, SLC6A15, SLC6A6, SLC7A1, SLC7A11, S…
nsp6	X	X	X	SLC12A2, SLC12A4, SLC12A7, SLC15A4, SLC16A1, SLC16A10, SLC16A4, SLC18B1, SLC1A3, SLC1A5, SLC25A13, SLC25A17, SLC25A3, SLC25A4, SLC26A2, SLC27A4, SLC29A1, SLC2A1, SLC30A1, SLC30A5, SLC30A6, SLC30A7, SLC30A9, SLC33A1, SLC35F2, SLC38A1, SLC38A10, SLC38A2, SLC39A10, SLC39A11, SLC3A2, SLC44A1, SLC4A2, SLC4A7, SLC5A6, SLC6A15, SLC6A6, SLC7A1, SLC7A11, SLC7A5, SLC7A6, SLC9A1
ORF3a			X	SLC12A2, SLC12A4, SLC12A6, SLC12A7, SLC15A4, SLC16A1, SLC16A6, SLC19A1, SLC1A5, SLC20A1, SLC20A2, SLC23A2, SLC25A3, SLC25A4, SLC26A2, SLC27A4, SLC2A1, SLC30A1, SLC30A4, SLC30A6, SLC35F2, SLC38A1, SLC38A2, SLC39A10, SLC3A2, SLC4A2, SLC4A4, SLC4A7, SLC5A6, SLC6A15, SLC6A17, SLC6A6, SLC7A11, SLC7A5, SLC9A1
ORF3b	X			SLC12A2, SLC12A4, SLC12A6, SLC12A7, SLC19A1, SLC1A5, SLC20A2, SLC26A2, SLC29A1, SLC30A1, SLC30A5, SLC30A6, SLC30A9, SLC35F2, SLC35F5, SLC38A1, SLC38A2, SLC39A10, SLC3A2, SLC4A2, SLC4A7, SLC6A15, SLC7A11, SLC7A2, SLC7A5
ORF7a	X		X	SLC12A2, SLC12A4, SLC12A6, SLC12A7, SLC15A4, SLC16A1, SLC19A1, SLC1A1, SLC1A3, SLC1A4, SLC1A5, SLC20A2, SLC22A5, SLC23A2, SLC25A17, SLC25A3, SLC25A4, SLC26A11, SLC26A2, SLC27A4, SLC2A1, SLC30A1, SLC30A5, SLC30A6, SLC30A7, SLC30A9, SLC33A1, SLC35A1, SLC35E1, SLC35F2, SLC35F5, SLC38A1, SLC38A10, SLC38A2, SLC39A10, SLC39A11, SLC3A2, SLC44A1, SLC4A2, SLC4A7, SLC5A3, SLC5A6, SLC6A15, SLC6A6, SLC7A1, S…
ORF7b	X		X	SLC12A2, SLC12A4, SLC12A6, SLC12A7, SLC15A4, SLC16A1, SLC16A10, SLC16A6, SLC19A1, SLC1A4, SLC1A5, SLC20A1, SLC20A2, SLC22A5, SLC23A2, SLC25A17, SLC25A23, SLC25A3, SLC25A4, SLC26A11, SLC26A2, SLC26A6, SLC27A4, SLC29A1, SLC2A1, SLC30A1, SLC30A4, SLC30A5, SLC30A6, SLC30A7, SLC30A9, SLC33A1, SLC35A1, SLC35D1, SLC35E1, SLC35F2, SLC35F5, SLC38A1, SLC38A2, SLC39A10, SLC39A11, SLC3A2, SLC44A1, SLC44A5, S…
S			X	SLC12A2, SLC12A4, SLC12A6, SLC16A1, SLC1A5, SLC20A2, SLC25A17, SLC25A24, SLC25A3, SLC26A2, SLC26A6, SLC27A4, SLC29A1, SLC2A1, SLC30A9, SLC31A1, SLC33A1, SLC38A1, SLC38A10, SLC38A2, SLC38A9, SLC39A10, SLC3A2, SLC4A2, SLC6A15, SLC6A6, SLC7A11, SLC7A5, SLC7A6, SLC9A3R2
Reference
Minkoff JM, tenOever B. Innate immune evasion strategies of SARS-CoV-2. Nat Rev Microbiol. 2023;21(3):178-94.
