# Supplementary material for: A data-mining analysis of host solute carrier family proteins in SARS-CoV-2 infection with reference to brain endothelial cells and the blood-brain barrier in COVID-19
Source: Front Neurol. 2025 Jul 1;16:1563040. doi: 10.3389/fneur.2025.1563040 (PMC12261995; doi:10.3389/fneur.2025.1563040)
Supplement: Supplementary Material 4 — The table displays the results of the OMIM™ Analysis which sought to identify SLCs associated with known monogenic disorders of the brain and their corresponding functions per NCBI Gene. [file Table_4.xlsx]

## Sheet: Repeat 5 (6)
Gene	Function per NCBI Gene	MIM-Number	Disease Name in OMIM™
SLC-H-E
SLC1A3	High affinity glutamate transporter	612656	Episodic ataxia, type 6
SLC1A4	Sodium-dependent neutral amino acid transporter	616657	Spastic tetraplegia, thin corpus callosum, and progressive microcephaly
SLC2A1	Glucose transporter type 1 (GLUT1)	606777	GLUT1 deficiency syndrome 1
SLC4A2	Anion exchanger	620366	Osteopetrosis, autosomal recessive 9
SLC5A6	Sodium-dependent multivitamin transporter	618973	Sodium-dependent multivitamin transporter deficiency
SLC6A6	Sodium and chloride-dependent taurine transporter	145350	Hypotaurinemic retinal degeneration and cardiomyopathy
SLC6A17	Vesicular amino acid transporter, including glutamine	616269	Intellectual developmental disorder, autosomal recessive 48
SLC9A1	Na+/H+ antiporter	616291	Lichtenstein-Knorr syndrome; spinocerebellar ataxia, autosomal recessive 19
SLC9A6	Sodium-hydrogen exchanger	300243	Intellectual developmental disorder X-linked syndromic, Christianson type
SLC12A2	Sodium and chloride transport	619081	Deafness, autosomal dominant 78
SLC12A6	K-Cl cotransporter	218000	Agenesis of the corpus callosum with peripheral neuropathy
SLC16A1	Proton-linked monocarboxylate transporter 1	616095	Monocarboxylate transporter 1 deficiency
SLC17A5	Membrane transporter that exports sialic acids	604369	Salla disease
SLC20A2	Sodium-dependent phosphate transporter 2	213600	Basal ganglia calcification, idiopathic 1
SLC22A5	Cation transporter, sodium-dependent high affinity carnitine transporter	212140	Carnitine deficiency, systemic primary
SLC25A4	Mitochondrial carrier (ADP/ATP)	617184	Mitochondrial DNA depletion syndrome 12A (cardiomyopathic type), autosomal dominant
SLC25A20	Mitochondrial-membrane carrier (acylcarnitines)	212138	Carnitine-acylcarnitine translocase deficiency
SLC25A24	Exchanges ATP-Mg for phosphate	612289	Fontaine progeroid syndrome
SLC25A46	Mitochondrial functions	616505	Neuropathy hereditary motor and sensory, type VIB, with optic atrophy
SLC30A9	Zinc-transporter 9	617595	Birk-Landau-Perez syndrome
SLC33A1	Acetyl-coenzyme A transporter	612539	Spastic paraplegia 42, autosomal dominant
SLC35A1	Golgi membrane protein, transports nucleotides	603585	Congenital disorder of glycosylation, type IIf
SLC35D1	Transports UDP-GlcA and UDP-N-acetylgalactosamine	266265	Congenital disorder of glycosylation, type IIc
SLC44A1	Choline transporter-like protein 1	618868	Neurodegeneration, childhood-onset, with ataxia, tremor, optic atrophy, and cognitive decline
ADDITIONAL GENES IN SLC-H
SLC4A10	Sodium-coupled bicarbonate transporter	620746	Neurodevelopmental disorder with hypotonia and characteristic brain abnormalities
SLC6A8	Transports creatine	300352	Cerebral creatine deficiency syndrome 1
SLC6A9	Stops glycine signaling	617301	Glycine encephalopathy with normal serum glycine
SLC9A7	Sodium and potassium/proton antiporter	301024	Intellectual developmental disorder, X-linked 108
SLC19A2	Transports thiamin	249270	Thiamine-responsive megaloblastic anemia syndrome
SLC25A1	Transports citrate across mitochondria	618197	Myasthenic syndrome, congenital, 23, presynaptic
SLC25A10	Exchanges dicarboxylates for phosphate and sulfate across mitochondria	618972	Mitochondrial DNA depletion syndrome 19
SLC25A15	Transports ornithine	238970	Hyperornithinemia-hyperammonemia-homocitrullinemia syndrome
SLC25A19	Mitochondrial thiamine pyrophosphate carrier	607196	Microcephaly, Amish type
SLC25A21	Transport C5-C7 oxodicarboxylates	618811	Mitochondrial DNA depletion syndrome 18
SLC25A22	Mitochondrial glutamate carrier	609304	Developmental and epileptic encephalopathy 3
SLC26A4	Transports sulfate	274600	Pendred syndrome
SLC35A2	Transports nucleotide-sugars	300896	Congenital disorder of glycosylation, type IIm
SLC35B2	Transports 3-prime-phosphoadenosine 5-prime-phosphosulfate (PAPS)	620269	Leukodystrophy, hypomyelination 26, with chondrodysplasia
SLC39A14	Transports manganese, zinc, iron, and cadmium	617013	Hypermanganesemia with dystonia 2
SLC45A1	Glycoside-pentoside-hexuronide cation symporter transporter	617532	Intellectual developmental disorder with neuropsychiatric features
SLC46A1	Proton-coupled folate transporter	229050	Folate malabsorption, hereditary
SLC52A2	Riboflavin transporter	614707	Brown-Vilaletto-van Laere syndrome 2
