# Supplementary material for: A data-mining analysis of host solute carrier family proteins in SARS-CoV-2 infection with reference to brain endothelial cells and the blood-brain barrier in COVID-19
Source: Front Neurol. 2025 Jul 1;16:1563040. doi: 10.3389/fneur.2025.1563040 (PMC12261995; doi:10.3389/fneur.2025.1563040)
Supplement: Supplementary Material 5 — The table illustrates nine SLCs with connections to viruses other than SARS-CoV-2, including the specific virus involved, role during infection, substrates transported, literature source of the SLC-virus interaction, and associated PMID. [file Table_5.xlsx]

## Sheet: Additional File 3
Gene Symbol	Virus	Role	Substrate	Literature Source	PMID
SLC1A3	Newcastle Disease Virus	Facilitates virus replication by regulating glutamine catabolism	Amino acids	Liu et al., 2022	35993169
SLC2A1	Human T Cell Leukemia Virus	Receptor	Glucose	Manel et al., 2003	14622599
SLC5A3	M813 Murine Leukemia Virus	Receptor candidate	Myo-inositol, glucose	Hein et al. , 2003	12719585
SLC7A11	Rotavirus	Ferroptotic cell death triggered via SLC7A11-AS1/xCT	Amino acids	Banerjee S et al., 2024	37923170
	Hepatitis B	Causes ferroptosis via SLC7A11 suppression		Liu et al., 2021	34615538
SLC9A1	Subgroup J Avian Leukosis Virus	Receptor	Sodium, hydrogen	Chai and Bates, 2006	16567631
SLC19A1	Herpes Simplex Virus-1	Antiviral mediator for extracellular 2'-3'cGAMP targeted by virus	Folate	Szemere et al., 2024	38328222
	Feline Leukemia Virus	Receptor candidate		Miyake et al., 2019	30996094
SLC30A1	Vesicular Stomatitis Virus	Plays a role in apoptotic response via zinc transporter	Zinc	Moskovskich et al., 2019	31320712
SLC31A1	Influenza A	Important for viral replication by regulating intracellular copper levels	Copper	Rupp et al., 2017	28115001
	Feline Endogenous Retrovirus ERV-DC14	Receptor		Tury et al., 2022	35652657
	Chimpanzee Endogenous Retrovirus-2	Receptor		Soll et al., 2010	20974973
SLC35A1	JC Polyomavirus	Possible attachment receptor via non-sialylated glycosaminoglycans	CMP-sialic acid	Geoghegan et al., 2017	29091757
	Influenza A	Sialic acid transport essential for receptor expression		Han et al., 2018	29642015
	Porcine Epidemic Diarrhoea Virus	Possible receptor, knock-out inhibited replication		Wang et al., 2023	37499712
References
Banerjee S, Sarkar R, Mukherjee A, Mitra S, Gope A, Chawla-Sarkar M. Rotavirus-induced lncRNA SLC7A11-AS1 promotes ferroptosis by targeting cystine/glutamate antiporter xCT (SLC7A11) to facilitate virus infection. Virus Res. 2024;339:199261.
Chai N, Bates P. Na+/H+ exchanger type 1 is a receptor for pathogenic subgroup J avian leukosis virus. Proc Natl Acad Sci U S A. 2006;103(14):5531-6.
Geoghegan EM, Pastrana DV, Schowalter RM, Ray U, Gao W, Ho M, et al. Infectious Entry and Neutralization of Pathogenic JC Polyomaviruses. Cell Rep. 2017;21(5):1169-79.
Han J, Perez JT, Chen C, Li Y, Benitez A, Kandasamy M, et al. Genome-wide CRISPR/Cas9 Screen Identifies Host Factors Essential for Influenza Virus Replication. Cell Rep. 2018;23(2):596-607.
Hein S, Prassolov V, Zhang Y, Ivanov D, Löhler J, Ross SR, et al. Sodium-dependent myo-inositol transporter 1 is a cellular receptor for Mus cervicolor M813 murine leukemia virus. J Virol. 2003;77(10):5926-32.
Liu GZ, Xu XW, Tao SH, Gao MJ, Hou ZH. HBx facilitates ferroptosis in acute liver failure via EZH2 mediated SLC7A11 suppression. J Biomed Sci. 2021;28(1):67.
Liu P, Tang N, Meng C, Yin Y, Qiu X, Tan L, et al. SLC1A3 facilitates Newcastle disease virus replication by regulating glutamine catabolism. Virulence. 2022;13(1):1407-22.
Manel N, Kim FJ, Kinet S, Taylor N, Sitbon M, Battini JL. The ubiquitous glucose transporter GLUT-1 is a receptor for HTLV. Cell. 2003;115(4):449-59.
Miyake A, Kawasaki J, Ngo H, Makundi I, Muto Y, Khan AH, et al. Reduced Folate Carrier: an Entry Receptor for a Novel Feline Leukemia Virus Variant. J Virol. 2019;93(13).
Moskovskich A, Goldmann U, Kartnig F, Lindinger S, Konecka J, Fiume G, et al. The transporters SLC35A1 and SLC30A1 play opposite roles in cell survival upon VSV virus infection. Sci Rep. 2019;9(1):10471.
Rupp JC, Locatelli M, Grieser A, Ramos A, Campbell PJ, Yi H, et al. Host Cell Copper Transporters CTR1 and ATP7A are important for Influenza A virus replication. Virol J. 2017;14(1):11.
Soll SJ, Neil SJ, Bieniasz PD. Identification of a receptor for an extinct virus. Proc Natl Acad Sci U S A. 2010;107(45):19496-501.
Szemere ZK, Murphy EA. Herpes Simplex Virus-1 targets the 2'-3'cGAMP importer SLC19A1 as an antiviral countermeasure. bioRxiv. 2024.
Tury S, Giovannini D, Ivanova S, Touhami J, Courgnaud V, Battini JL. Identification of Copper Transporter 1 as a Receptor for Feline Endogenous Retrovirus ERV-DC14. J Virol. 2022;96(12):e0022922.
Wang J, Liu H, Yang Y, Tan Y, Sun L, Guo Z, et al. Genome-scale CRISPR screen identifies TRIM2 and SLC35A1 associated with porcine epidemic diarrhoea virus infection. Int J Biol Macromol. 2023;250:125962.
