# Supplementary material for: A data-mining analysis of host solute carrier family proteins in SARS-CoV-2 infection with reference to brain endothelial cells and the blood-brain barrier in COVID-19
Source: Front Neurol. 2025 Jul 1;16:1563040. doi: 10.3389/fneur.2025.1563040 (PMC12261995; doi:10.3389/fneur.2025.1563040)
Supplement: Supplementary Material 6 — Table A illustrates the SLCs in endothelial cells, astrocytes, and VLMC as well as SLCs shared between the three categories. Additionally, Table B displays the number of interactions between SARS-CoV-2 viral proteins and SLCs in endothelial cells, astrocytes, and VLMC. [file Table_6.xlsx]

## Sheet: Sheet1
Table A	SLCs in endothelial cells, astrocytes, and VLMC as well as shared by multiple categories
	Endothelial Cells	Astrocytes	VLMC	VLMC and Astrocytes	Endothelial Cells and VLMC	Endothelial Cells and Astrocytes	Endothelial Cells, VLMC, and Astrocytes
Count	6	7	7	10	13	10	51
	SLC16A4	SLC12A9	SLC19A2	SLC25A19	SLC12A6	SLC16A1	SLC12A2
	SLC1A1	SLC25A11	SLC22A3	SLC25A22	SLC15A4	SLC1A4	SLC12A4
	SLC29A3	SLC25A16	SLC35C2	SLC35A2	SLC16A10	SLC25A13	SLC12A7
	SLC35F2	SLC25A21	SLC41A2	SLC35F6	SLC19A1	SLC26A6	SLC16A6
	SLC5A6	SLC25A5	SLC41A3	SLC39A14	SLC1A5	SLC2A1	SLC17A5
	SLC6A15	SLC2A3	SLC6A8	SLC45A4	SLC25A20	SLC30A1	SLC18B1
		SLC35B1	SLC35B2	SLC4A10	SLC25A24	SLC35E1	SLC1A3
				SLC6A9	SLC26A2	SLC5A3	SLC20A1
				SLC9A3R1	SLC27A4	SLC7A5	SLC20A2
				SLC9A7	SLC35A1	SLC7A7	SLC22A5
					SLC39A6		SLC23A2
					SLC6A17		SLC25A17
					SLC9A3R2		SLC25A23
							SLC25A3
							SLC25A4
							SLC25A46
							SLC26A11
							SLC29A1
							SLC2A13
							SLC30A4
							SLC30A5
							SLC30A6
							SLC30A7
							SLC30A9
							SLC31A1
							SLC33A1
							SLC35D1
							SLC35F5
							SLC38A1
							SLC38A10
							SLC38A2
							SLC38A9
							SLC39A10
							SLC39A11
							SLC3A2
							SLC44A1
							SLC44A2
							SLC44A5
							SLC4A1AP
							SLC4A2
							SLC4A4
							SLC4A7
							SLC6A6
							SLC7A1
							SLC7A11
							SLC7A2
							SLC7A6
							SLC9A1
							SLC9A6
							SLC9A8
							SLCO3A1
Table B	Interactions between SARS-CoV-2 viral proteins and SLCs in endothelial cells, astrocytes, and VLMC
Viral Protein	Interactions with SLCs in Endothelial Cells	Interactions with SLCs in Astrocytes	Interactions with SLCs in VLMC
E	4	3	5
M	9	13	5
N	0	5	0
nsp10	0	1	0
nsp11	0	1	0
nsp12	0	3	0
nsp13	0	2	1
nsp14	0	0	1
nsp15	0	1	0
nsp16	0	1	0
nsp2	0	1	0
nsp3	0	1	0
nsp3ab	0	3	0
nsp4	4	2	5
nsp5	0	2	1
nsp6	7	5	9
nsp7	0	2	0
ORF10	0	1	0
ORF14	0	1	1
ORF3a	3	1	1
ORF3b	4	1	2
ORF7a	6	3	8
ORF7b	4	2	10
ORF8	1	0	1
ORF9c	1	3	0
S	1	3	3
